# Supplementary material for: Transgenic Expression of Haemonchus contortus Cytochrome P450 Hco-cyp-13A11 Decreases Susceptibility to Particular but Not All Macrocyclic Lactones in the Model Organism Caenorhabditis elegans
Source: Int J Mol Sci. 2022 Aug 15;23(16):9155. doi: 10.3390/ijms23169155 (PMC9409383; doi:10.3390/ijms23169155)
Supplement: Supplementary file 1 [file ijms-23-09155-s001.zip]

Archive with 1 entries (1 files):
- ijms-1768408-supplementary.pdf
